# Supplementary material for: Paternal Cocaine Exposure and Its Testicular Legacy: Epigenetic, Physiological, and Intergenerational Consequences
Source: Biology (Basel). 2025 Aug 18;14(8):1072. doi: 10.3390/biology14081072 (PMC12383874; doi:10.3390/biology14081072)
Supplement: Supplementary file 1 [file biology-14-01072-s001.zip]

Archive with 1 entries (1 files):
- biology-3783263-supplementary.xlsx
