# Supplementary material for: Paternal Cocaine Exposure and Its Testicular Legacy: Epigenetic, Physiological, and Intergenerational Consequences
Source: Biology (Basel). 2025 Aug 18;14(8):1072. doi: 10.3390/biology14081072 (PMC12383874; doi:10.3390/biology14081072)
Supplement: Supplementary file 1 [file biology-14-01072-s001.zip › biology-3783263-supplementary.xlsx]

## Sheet: Hoja1
Supplementary Table S1. Paternal Cocaine Exposure Studies: Experimental Design, Epigenetic Alterations, and Offspring Outcomes
Paternal Exposure	Experimental	Germline Epigenetic Alteration	Generation	Epigenetic Alteration	Offspring Phenotype	Offspring Phenotype	Reference
(F0)	Model	(F0)	Tested	in Male F1 Offspring	♂	♀
Self-administration (i.v)	Rat	Increased acetylated H3 in Bdnf promoter	F1	Increased acetylated H3 in Bdnf promoter	Decreased cocaine	Not tested	Vassoler et al., 2013 (89)
				(PFC)	self-administration
Self-administration (i.v)	Rat	Not tested	F1	Not tested	Anxiety-like behavior	Unaffected anxiety-like behavior	White et al., 2016 (107)
					Unaffected depression-like	Not tested
					behavior
Self-administration (i.v)	Rat	Increased DNA methylation	F1, F2	Increased DNA methylation (sperm)	Male offspring (F1):	Female offspring (F1):	Le et al., 2017 (93)
					Altered cocaine self-administration	Unaffected basal locomotor
					Unaffected sucrose and food self-administration,	activity and sucrose and food
					dose-dependent response to cocaine, basal	self-administration
					locomotor activity and anxiety-like behavior
					Male offspring (F2):	Female offspring (F2):
					Increased cocaine intake and motivation	Not tested
					Unaffected basal locomotor activity and
					anxiety-like behavior
Self-administration (i.v)	Rat	Not tested	F1	Not tested	Impared spatial working memory	Unaffected spatial working	Wimmer el al., 2017 (78)
					Unaffected locomotor activity, anxiety and	memory
					depression-likebehaviours, passive avoidance
					and non-spatial memory	Other behaviors: not tested
Self-administration (i.v)	Rat	Not tested	F1,F2	Reduced H3K4me/H3K27me2	Male offspring (F1):	Female offspring (F1):	Wimmer et al., 2019 (103)
				H4K20me2/H3K18ac; increased H3K14ac	Reduced cocaine-induced behavioral sensitization	Unaffected
				(Nacc)
					Male offspring (F2):	Female offspring (F2):
					Normal behavioral response to cocaine	Unaffected
Self-administration (i.v)	Rat	Hypomethylated Cdkn1a promoter	F1	Not tested	Decreased cocaine	Not tested	Swinford-Jackson et al., 2022 (94)
					self-administration
Self-administration (i.v)	Rat	Not tested	F1	Not tested	Increased cocaine	Not tested	Huang et al., 2024 (104)
					self-administration
Daily s.c ijections	Rat	Not tested	Not tested		Increased emotionality and activity	Not testd	Abel et al., 1989 (37)
					–Learning deficits
Daily i.p injections	Mouse	Not tested	F1		Increased depression-like	Not tested	Killinger et al., 2012 (105)
					behavior
					Unaffected anxiety-like behavior,	Not tested
					locomotor activity, working and
					learning memory
Daily i.p injections	Mouse		F1	Not tested	Increased locomotor activity, locomotor sensivity	Increased locomotor sensivity	Fischer et al., 2017 (106)
					to cocaine and anxiety-like behavior	to cocaine and sucrose
						consumption
					Unaffected social behavior, learning and memory,
					depressive-like behavior and sucrose consumption	Other behaviors: unaffected
Binge protocol, i.p. injections	Mouse	Increased DNA methylation	Not tested				González et al., 2018 (92)
		Altered expression of DNMT1A and DNMT3A
Binge protocol, i.p. injections	Mouse	Altered expression of acetylated H3K9/K27 and H4K16,	Not tested				González et al., 2020 (64)
		H3K4me3, H3K27me3 and H3K9me3
		Altered expression of KAT8/MOF, SIRT1, HDAC1/2,
		LSD1 and G9A
Inhalational drug administration	Mouse	Altered expression of DNMT1A and DNMT3A	F1	Altered expression of DNMT1A and DNMT3A	Working memory deficits	Working memory deficits	He et al., 2006 (91)
				(testis)
Oral self-administration	Mouse	Not tested	F1		Circadian disruption	Shortened circadian period	Yaw et al., 2018 (109)
					Reduced photic phase-shifting
Oral self-administration	Mouse	Not tested	F1,F2	Altered expression of miRNAs	Male offspring (F1):	Female offspring (F1):	Yaw et al., 2019 (108)
				(Nacc)	Decreased cocaine preference	Increased sucrose preference
					Increased sucrose preference
				Altered expression of Smyd1, Prdm8 and
				Prdm12	Male offspring (F2):	Female offspring (F2):
				(Nacc)	No change in cocaine preference	No change in cocaine preference
Oral self-administration	Mouse	Not tested	F1	Not tested	Decreased anxiety-like behaviors and	Unaffected	Yaw et al., 2022 (110)
					impaired social preference
					Unaffected aggression or depression-like behaviors
